# Supplementary material for: Outcome of complicated osteoarticular brucellosis in a tertiary care center in Saudi Arabia
Source: PLoS One. 2024 Mar 27;19(3):e0299878. doi: 10.1371/journal.pone.0299878 (PMC10971777; doi:10.1371/journal.pone.0299878)
Supplement: S1 Data — (XLSX) [file pone.0299878.s002.xlsx]

## Sheet: Final-May 2023
Serialnumber	Imaging	surgery	Typeofsurgery	Age	Gender	CHFreducedEFlt45	RenaldiseaseeGFRlt30	ESRDonHD	DM	HTN	wbc	platelet	HB	AST	ALT	ESR	CRP	BrucellatiterAbortus1	BrucellatiterMelitensis1	involvement	jointInvolvment	ifmorethanonedetails	ifothercomplication	bloodcs	csfromjoint	serologypositive	Treatment	@3drugs	ifyeswhatarethe3medication	nondoxyregimen	Treatmentdurationindaysnumberonly	Outcome	Relapse	Failure	diedwithin90days	curedatendoftherapy	Sideeffectofmedication	ifyesmention	Fever	Sweting	Artheralgia	backpain	hippain	kneepain	fatigue	lowerlimbweakness	anklepainswelling	chills	weightloss
1	yes	no		39	Male	No	No	No	No	No	6.9	300	130	29	22	118	76	5120	10240	Spine	Sacroilitis			not ordered	not ordered	Positive	Doxy+Rifampicin	No		No	90	0	No	No	No	clinical cure +lab	No		yes	yes	no	no	no	no	no	no	no	no	no
2	yes	no		55	Male	No	No	No	No	No	10.2	395	138	#NULL!	#NULL!	26	10	160	640	Joint	Hip			not ordered	not ordered	Positive	Doxy +Ciprofloxacin	Yes	Doxy + Cipro + Strepto	No	90	0	No	No	No	Clinical cure	No		no	no	yes	no	yes	no	no	no	no	no	no
3	yes	no		70	Male	No	No	No	Yes	Yes	12.4	254	151	19	25	40	29.2	640	640	Joint	Knee			negative	Positive	Positive	Doxy + Streptomycin	Yes	Doxy + Cipro + Strepto	No	280	0	No	No	No	clinical cure +lab	No		no	no	yes	no	no	yes	no	no	no	no	no
4	yes	no		76	Male	No	No	No	No	No	3.6	213	142	68	92	75	32.5	160	160	Spine	Sacroilitis			Positive	not ordered	negative	Doxy +Ciprofloxacin	Yes	Doxy + Cipro + Strepto	No	72	0	No	No	No	clinical cure +lab	No		yes	yes	yes	no	yes	no	no	no	no	no	no
5	yes	yes	Spinal decompression	80	Male	No	No	No	No	No	8.95	321	114	67	96	54	83	640	5120	Spine	Spondylodiscitis			not ordered	not ordered	Positive	Doxy + Streptomycin	Yes	Doxy+ Rifa + Strepto	No	70	0	No	No	No	clinical cure +lab	Yes	rash	no	no	no	no	no	no	no	no	no	no	no
6	yes	no		81	Male	No	No	No	Yes	No	5.1	302	109	40	30	92	#NULL!	1280	5120	Spine	Spondylodiscitis			Positive	not ordered	Positive	Doxy+Rifampicin	Yes	Doxy + Cipro + Strepto	No	120	0	No	No	No	Clinical cure	No		yes	no	no	no	no	no	no	no	no	no	no
7	no	no		72	female	Yes	No	No	Yes	No	7.67	444	131	19	13	101	108	2560	5120	Bone	Ankle			negative	not ordered	Positive	Doxy + Streptomycin	No		No	90	0	No	No	No	Clinical cure	No		yes	no	no	no	no	no	no	no	yes	no	no
8	yes	no		79	Male	Yes	No	No	No	No	5.56	281	147	20	20	84	1	2560	2560	Spine	Spondylodiscitis			Positive	not ordered	Positive	Doxy +Ciprofloxacin	Yes	Doxy + Cipro + Strepto	No	168	0	No	No	No	clinical cure +lab	No		yes	no	no	no	no	no	no	no	no	no	no
9	yes	yes	Spinal instrumintation	54	female	No	No	No	Yes	Yes	10.8	508	114	20	19	50	1	1280	320	Spine	Discitis			negative	negative	Positive	Doxy+Rifampicin	Yes	Doxy+ Rifa + Strepto	No	90	0	No	No	No	clinical cure +lab	No		no	no	no	no	no	no	no	no	no	no	no
10	yes	yes	Spinal instrumintation	58	Male	No	No	No	Yes	Yes	8.42	246	137	16	18	56	39	160	160	Spine	Spondylodiscitis			Positive	negative	negative	Doxy+Rifampicin	Yes	Doxy + Rifa + Genta	No	90	0	No	No	No	clinical cure +lab	No		no	no	no	no	no	no	no	no	no	no	no
11	yes	no		19	Male	No	No	No	No	No	3.7	209	123	39	24	35	1	20480	20480	Spine	Sacroilitis			negative	not ordered	Positive	Doxy + Streptomycin	No		No	77	0	No	No	No	clinical cure +lab	No		yes	no	no	no	yes	no	no	no	no	no	no
12	yes	yes	Spinal decompression	70	female	No	No	No	No	Yes	7	480	102	29	12	109	174	640	1280	Spine	Spondylodiscitis			negative	not ordered	Positive	Doxy +Ciprofloxacin	Yes	Doxy + Cipro + Strepto	No	168	0	No	No	No	clinical cure +lab	No		no	no	no	no	no	no	no	no	no	no	no
13	yes	no		44	Male	No	No	No	No	No	8.6	254	159	21	20	18	49	1280	320	Joint	Knee			negative	negative	Positive	Doxy + Streptomycin	Yes	Doxy+ Rifa + Strepto	No	140	0	No	No	No	clinical cure +lab	No		no	no	yes	no	no	yes	no	no	no	no	no
14	no	no		38	Male	No	No	No	No	No	6.2	295	148	#NULL!	#NULL!	#NULL!	#NULL!	640	640	Joint	Knee			Positive	not ordered	Positive	Doxy + Streptomycin	No		No	42	0	No	No	No	Clinical cure	No		yes	no	yes	no	no	no	no	no	yes	no	no
15	yes	no		51	female	No	No	No	Yes	No	5.19	389	120	52	42	110	24	1280	1280	Spine	Sacroilitis			Positive	not ordered	Positive	Doxy+Rifampicin	No		No	112	0	No	No	No	clinical cure +lab	Yes	Severe epigastric pain + Odenophagia	no	no	no	no	no	no	no	no	no	no	no
16	yes	yes	Spinal decompression	32	Male	No	No	No	No	No	9.74	361	118	22	23	55	79	640	320	Spine	Spondylodiscitis			Positive	Positive	Positive	Doxy + Streptomycin	Yes	Doxy+ Rifa + Strepto	No	168	0	No	No	No	Clinical + Labs+ Radiology	No		yes	no	no	no	no	no	no	no	no	no	no
17	yes	no		48	Male	No	No	No	No	No	5.42	291	149	38	41	#NULL!	#NULL!	640	640	Spine	Spondylodiscitis	Knee		Positive	not ordered	Positive	Doxy+Rifampicin	No		No	90	0	No	No	No	Clinical cure	No		yes	no	yes	no	no	yes	yes	no	no	no	no
18	yes	no		63	Male	Yes	No	No	Yes	Yes	8.9	395	141	30	27	44	130	10240	20480	Joint	Knee			negative	Positive	Positive	Doxy +Ciprofloxacin	Yes	Doxy + Cipro + Strepto	No	90	0	No	No	No	clinical cure +lab	No		no	no	no	no	no	yes	no	no	no	no	no
19	yes	no		62	Male	No	No	No	Yes	Yes	7.9	350	121	17	25	72	113	160	160	Joint	Knee			not ordered	Positive	negative	Doxy +Ciprofloxacin	Yes	Doxy + Cipro + Strepto	No	251	0	No	No	No	Clinical + Labs+ Radiology	No		no	no	yes	no	no	yes	no	no	no	no	no
20	yes	no		24	Male	No	No	No	No	No	5	163	135	46	58	5	#NULL!	1280	2560	Spine	Sacroilitis			Positive	not ordered	Positive	Doxy +Ciprofloxacin	Yes	Doxy + Cipro + Strepto	No	90	0	No	No	No	Clinical cure	No		yes	yes	no	no	no	no	no	no	no	no	no
21	no	no		81	female	Yes	No	No	Yes	Yes	6.1	195	118	45	42	100	45	120480	120480	Joint	Knee			Positive	Positive	Positive	Doxy +Ciprofloxacin	Yes	Doxy + Cipro + Strepto	No	90	0	No	No	No	Clinical cure	No		yes	yes	yes	yes	yes	yes	no	no	no	no	no
22	no	no		19	Male	No	No	No	No	No	7.11	360	123	#NULL!	#NULL!	97	98	160	640	Spine	Sacroilitis			not ordered	not ordered	Positive	Doxy + Streptomycin	Yes	Doxy+ Rifa + Strepto	No	84	0	No	No	No	Clinical cure	No		no	no	no	yes	yes	no	no	no	no	no	no
23	yes	no		60	female	No	No	No	Yes	Yes	4.5	234	114	17	29	49	4.97	2560	1280	Bone	forefoot			not ordered	not ordered	Positive	Doxy +Ciprofloxacin	Yes	Doxy + Cipro + Strepto	No	112	0	No	No	No	Clinical cure	No		yes	no	yes	no	no	no	no	no	yes	no	no
24	yes	no		27	Male	No	No	No	No	No	7.7	274	151	21	24	11	98	5120	5120	Spine	Sacroilitis			negative	not ordered	Positive	Doxy + Streptomycin	Yes	Doxy+ Rifa + Strepto	No	90	0	No	No	No	clinical cure +lab	No		no	no	no	no	no	no	no	no	no	no	no
25	yes	no		62	Male	No	No	No	Yes	Yes	9.25	360	134	17	17	120	28	320	320	Spine	Discitis			Positive	not ordered	negative	Doxy + Streptomycin	Yes	Doxy+ Rifa + Strepto	No	90	0	No	No	No	Clinical cure	No		no	yes	no	no	no	no	no	no	no	no	no
26	yes	yes	Debridement and irregation	44	Male	No	No	No	No	No	6.97	371	120	#NULL!	#NULL!	90	130	640	2560	Joint	Knee			negative	Positive	Positive	Doxy +Ciprofloxacin	Yes	Doxy + Cipro + Genta	No	90	0	No	No	No	clinical cure +lab	No		yes	yes	yes	no	no	yes	no	no	no	no	no
27	yes	yes	Debridement and irregation	15	Male	No	No	No	No	No	6.83	400	120	29	26	34	79	160	1280	Joint	Hip			negative	negative	Positive	Doxy+Rifampicin	Yes	Doxy+ Rifa + Strepto	No	90	0	No	No	No	Clinical cure	No		no	no	no	no	yes	no	no	no	no	no	no
28	no	no		67	Male	No	No	No	Yes	Yes	7.31	420	114	35	57	40	29	10240	20480	Spine	Sacroilitis			Positive	not ordered	Positive	Doxy + Streptomycin	Yes	Doxy+ Rifa + Strepto	No	90	0	No	No	No	Clinical cure	No		yes	no	no	no	no	no	no	no	no	no	no
29	yes	no		58	female	No	No	No	No	No	3.9	350	113	22	24	102	45	640	1280	Spine	Spondylodiscitis			negative	not ordered	Positive	Doxy +Ciprofloxacin	Yes	Doxy + Cipro + Strepto	No	180	1	Yes	No	No	clinical cure +lab	No		no	no	no	no	no	no	no	no	no	no	no
30	yes	no		74	Male	No	No	No	Yes	Yes	6.02	220	142	66	118	46	12	640	5120	Spine	Spondylodiscitis			Positive	not ordered	Positive	Doxy +Ciprofloxacin	Yes	Doxy + Cipro + Strepto	No	90	0	No	No	No	Clinical cure	No		yes	yes	no	no	no	no	no	no	no	no	no
31	yes	yes	Spinal instrumintation	66	Male	No	No	No	Yes	Yes	9.26	258	162	30	46	75	130	2560	5120	Bone	Femur			negative	negative	Positive	Doxy +Ciprofloxacin	Yes	Doxy + Cipro + Genta	No	90	0	No	No	No	clinical cure +lab	Yes	Nutropenia	no	no	no	no	yes	no	no	no	no	no	no
32	no	no		59	female	Yes	No	No	Yes	Yes	12.5	227	130	26	33	99	33	160	1280	Spine	Spondylodiscitis			negative	negative	Positive	Doxy +Ciprofloxacin	Yes	Doxy + Cipro + Rifa	No	365	0	No	No	No	Clinical cure	Yes	Cipro allergy, Rifa not tolerated	no	no	no	no	no	no	no	no	no	no	no
33	yes	no		38	Male	No	No	No	No	No	6.32	296	145	45	66	82	191	1280	1280	Spine	Spondylodiscitis			Positive	not ordered	Positive	Doxy + Streptomycin	Yes	Doxy+ Rifa + Strepto	No	90	0	No	No	No	clinical cure +lab	No		yes	yes	no	no	no	no	no	no	no	no	no
34	yes	no		57	Male	No	No	No	No	Yes	6.2	242	146	29	31	79	10	2560	2560	Joint	Shoulder			Positive	not ordered	Positive	Doxy+Rifampicin	Yes	Doxy+ Rifa + Strepto	No	90	0	No	No	No	Clinical cure	No		yes	no	yes	no	no	no	no	no	no	no	no
35	yes	yes	Spinal decompression	69	Male	No	No	No	No	No	6.63	419	124	49	130	98	116	1280	1280	Spine	Spondylodiscitis			Positive	not ordered	Positive	Doxy+Rifampicin	Yes	Doxy+ Rifa + Strepto	No	21	0	No	No	No	Clinical + Labs+ Radiology	No		yes	no	no	yes	no	no	no	no	no	no	no
36	yes	no		84	Male	No	No	No	Yes	Yes	8.5	207	78	#NULL!	#NULL!	110	93	320	160	Spine	Spondylodiscitis			negative	not ordered	negative	Doxy +Ciprofloxacin	No		No	90	0	No	No	No	Clinical cure	No		yes	no	yes	no	no	no	no	no	no	no	no
37	yes	yes	Debridement and irregation	58	female	No	No	No	No	No	10	241	104	#NULL!	#NULL!	57	121	320	160	Joint	Knee			negative	not ordered	negative	Doxy +Ciprofloxacin	Yes	Doxy + Cipro + Strepto	No	90	0	No	No	No	Clinical cure	No		no	no	yes	no	no	no	no	no	no	no	no
38	yes	no		26	Male	No	No	No	No	No	7.3	373	139	14	45	81	7	20480	20480	Spine	Spondylodiscitis		L5-S1	Positive	not ordered	Positive	Doxy+Rifampicin	Yes	Doxy + Rifa + Genta	No	90	0	No	No	No	clinical cure +lab	No		yes	no	no	yes	no	no	no	no	no	no	no
39	yes	yes	Spinal decompression	65	female	No	No	No	No	Yes	6.4	370	121	#NULL!	#NULL!	60	20	320	1280	Spine	Discitis			Positive	not ordered	Positive	Doxy+Rifampicin	Yes	Doxy+ Rifa + Strepto	No	44	0	No	No	No	Clinical + Labs+ Radiology	No		no	no	yes	no	no	no	no	no	no	no	no
40	no	yes	Debridement and irregation	77	Male	No	No	No	No	No	6.05	323	93	37	28	93	54	5120	10240	Joint	Knee			Positive	Positive	Positive	Doxy +Bactrim	Yes	Doxy + Bactrim + Strepto	No	90	0	No	No	No	Clinical cure	No		yes	yes	yes	no	no	no	no	no	no	no	no
41	no	no		50	Male	No	No	No	No	No	8	176	136	30	22	22	4	2560	5120	Joint	Knee			negative	not ordered	Positive	Doxy +Ciprofloxacin	Yes	Doxy + Cipro + Strepto	No	90	0	No	No	No	Clinical cure	No		no	no	yes	no	no	no	no	no	no	no	no
42	yes	no		70	Male	No	No	No	No	No	6.8	205	119	22	18	114	170	10240	5120	Joint	Hip			negative	not ordered	Positive	Doxy +Ciprofloxacin	Yes	Doxy + Cipro + Genta	No	90	0	No	No	No	Clinical cure	No		no	no	yes	yes	no	no	no	no	no	no	no
43	yes	no		26	Male	No	No	No	No	No	8.5	353	125	26	42	72	78	640	2560	Spine	Sacroilitis			negative	not ordered	Positive	Doxy +Ciprofloxacin	Yes	Doxy + Cipro + Strepto	No	90	0	No	No	No	clinical cure +lab	No		yes	yes	yes	yes	no	no	no	no	no	no	no
44	no	no		87	Male	No	No	No	No	Yes	5.1	404	129	45	56	15	#NULL!	1256	2560	Spine	Sacroilitis			negative	negative	Positive	Doxy + Streptomycin	No		No	44	0	No	No	No	Clinical cure	No		yes	no	yes	no	no	no	no	no	no	no	no
45	yes	no		63	female	No	No	No	No	Yes	4.4	276	128	16	17	73	#NULL!	2460	160	Spine	Spondylodiscitis			Positive	not ordered	Positive	Doxy +Ciprofloxacin	Yes	Doxy+ Cipro + Bactrim + Genta	No	112	0	No	No	No	Clinical cure	No		yes	yes	yes	no	no	no	no	no	no	no	no
46	no	no		54	female	No	No	No	Yes	Yes	4.5	316	123	19	24	#NULL!	#NULL!	1280	2560	Spine	Sacroilitis		NA	negative	not ordered	Positive	Doxy+Rifampicin	No		No	90	0	No	No	No	Clinical +Radiology	No		yes	yes	yes	no	no	no	no	no	no	no	no
47	yes	no		66	female	No	No	No	Yes	No	5.79	257	149	54	93	44	10	2560	160	Spine	Sacroilitis		NA	not ordered	not ordered	Positive	Doxy+Rifampicin	No		No	120	0	No	No	No	Clinical + Labs+ Radiology	No		yes	yes	yes	yes	no	no	no	no	no	no	no
48	yes	no		65	Male	No	No	No	No	No	5.3	314	138	74	118	71	92	1280	5120	Spine	Spondylodiscitis			Positive	not ordered	Positive	Doxy + Streptomycin	Yes	Doxy + Cipro + Strepto	No	130	0	No	No	No	Clinical +Radiology	No		yes	no	no	yes	no	no	no	no	no	no	no
49	yes	no		18	Male	No	No	No	No	No	5.98	249	141	20	16	28	28.2	1280	1280	Spine	Spondylodiscitis			negative	not ordered	Positive	Doxy + Streptomycin	Yes	Doxy + Cipro + Strepto	No	90	0	No	No	No	Clinical + Labs+ Radiology	No		no	no	no	no	no	no	no	no	no	no	no
50	no	no		22	Male	No	No	No	No	No	3.67	219	145	22	23	86	24	5120	5120	Bone	Femur			Positive	negative	Positive	Doxy +Ciprofloxacin	Yes	rifa+cipro+strep	No	90	0	No	No	No	Clinical + Labs+ Radiology	No		no	no	yes	no	no	no	no	no	no	no	no
51	yes	no		46	female	No	No	No	No	No	11.1	404	136	22	35	7	160	640	320	Spine	Spondylodiscitis			negative	Positive	Positive	Doxy +Ciprofloxacin	No		No	90	0	No	No	No	clinical cure +lab	No		yes	yes	no	yes	no	no	no	no	no	no	no
52	yes	no		45	Male	No	No	No	No	No	4.6	397	131	16	21	36	28	1280	640	Joint	Hip			negative	negative	Positive	Doxy+Rifampicin	Yes	Doxy+ Rifa + Strepto	No	90	0	No	No	No	clinical cure +lab	No		no	no	yes	no	no	no	no	no	no	no	no
53	yes	no		73	female	No	No	Yes	Yes	Yes	7.01	141	100	34	226	119	269	5120	2560	Spine	Sacroilitis			Positive	not ordered	Positive	Doxy +Bactrim	Yes	Doxy+ Cipro + Bactrim + Genta	No	90	1	No	No	Yes	Clinical cure	Yes		yes	yes	yes	no	no	no	no	no	no	no	no
54	yes	no		75	Male	No	No	No	Yes	Yes	6.6	236	109	20	25	85	1	10240	10240	Joint	Shoulder			Positive	not ordered	Positive	Doxy +Ciprofloxacin	Yes	Doxy + Cipro + Strepto	No	44	0	No	No	No	clinical cure +lab	No		no	no	yes	no	no	no	no	no	no	no	no
55	no	yes	Debridement and irregation	74	Male	No	No	No	Yes	Yes	8	232	123	#NULL!	#NULL!	50	84	320	640	Joint	Knee			Positive	Positive	Positive	Doxy +Ciprofloxacin	Yes	Doxy + Cipro + Strepto	No	90	0	No	No	No	Clinical cure	No		yes	no	yes	no	no	no	no	no	no	no	no
56	yes	no		45	Male	No	No	No	No	No	4.36	234	113	30	23	97	75	1280	10240	Spine	Spondylodiscitis			Positive	not ordered	Positive	Doxy+Rifampicin	No		No	180	0	No	No	No	clinical cure +lab	No		yes	no	no	yes	no	no	no	no	no	no	no
57	yes	no		31	Male	No	No	No	No	No	6.6	238	163	#NULL!	#NULL!	11	#NULL!	320	640	Joint	Knee			negative	not ordered	Positive	Doxy+Rifampicin	No		No	180	0	No	No	No	Clinical cure	No		yes	no	yes	no	no	no	no	no	no	no	no
58	yes	no		65	Male	Yes	No	No	No	Yes	7.7	283	135	22	28	107	32	2560	10240	Spine	Spondylodiscitis			negative	not ordered	Positive	Doxy +Ciprofloxacin	No		No	180	0	No	No	No	clinical cure +lab	No		no	no	no	yes	no	no	no	no	no	no	no
59	yes	no		51	Male	No	No	No	Yes	No	4.8	215	132	18	19	44	216	320	320	Spine	Spondylodiscitis			negative	not ordered	negative	Doxy +Ciprofloxacin	Yes	Doxy + Cipro + Rifa + Strept	No	150	0	No	No	No	Clinical cure	No		no	no	yes	yes	no	no	no	no	no	no	no
60	yes	yes	Hip replacement	71	Male	No	No	No	Yes	Yes	8.8	386	107	144	140	120	67	2560	1280	Spine	Spondylodiscitis			Positive	not ordered	Positive	Doxy+Rifampicin	Yes	Doxy + Rifa + Genta	No	180	0	No	No	No	Clinical + Labs+ Radiology	No		yes	no	yes	yes	no	no	no	no	no	no	no
61	yes	no		58	female	No	Yes	No	Yes	Yes	4.6	168	125	36	34	71	12	5120	2560	Spine	Discitis	discitis		Positive	negative	Positive	Doxy +Ciprofloxacin	Yes	Doxy + Cipro + Strepto	No	210	0	No	No	No	clinical cure +lab	No		yes	no	no	yes	no	no	no	yes	no	no	no
62	no	no		90	Male	No	No	No	Yes	No	8.3	358	124	18	27	38	3	640	1280	Joint	Knee	knee		negative	Positive	Positive	Doxy + Streptomycin	No		No	42	0	No	No	No	Clinical cure	No		no	no	no	no	no	yes	no	no	no	no	no
63	yes	no		76	Male	No	No	No	Yes	Yes	8.6	404	119	33	57	58	56	320	160	Spine	Discitis			Positive	not ordered	negative	Doxy +Ciprofloxacin	Yes	Doxy + Cipro + Strepto	No	90	0	No	No	No	Clinical +Radiology	No		yes	yes	no	yes	yes	no	no	no	no	yes	no
64	yes	no		62	Male	No	No	No	Yes	No	5.07	194	130	27	19	71	94	160	320	Spine	Sacroilitis	sacrolitis		negative	not ordered	negative	Doxy +Bactrim	Yes	Doxy + Bactrim + Strepto	No	90	0	No	No	No	Clinical cure	No		yes	yes	no	yes	no	no	no	no	no	no	no
65	yes	no		76	Male	No	No	No	Yes	Yes	10.6	281	142	21	27	54	6	2560	1280	Spine	Spondylodiscitis	osteomyelitis		negative	not ordered	Positive	Doxy+Rifampicin	Yes	Doxy+ Rifa + Strepto	No	60	1	No	Yes	No	Clinical cure	No		yes	yes	yes	yes	no	no	no	no	no	no	yes
66	yes	no		74	Male	No	No	No	No	Yes	6.2	271	142	16	27	34	6	5120	5120	Spine	Spondylodiscitis	spondylodiscitis		not ordered	not ordered	Positive	Doxy+Rifampicin	Yes	Doxy+ Rifa + Strepto	No	240	0	No	No	No	Clinical + Labs+ Radiology	No		yes	no	no	no	no	no	yes	no	no	yes	no
67	yes	no		25	Male	No	No	No	No	No	8.04	338	137	18	14	46	9	1280	2560	Spine	Spondylodiscitis	spondylodiscitis		negative	not ordered	Positive	Doxy +Ciprofloxacin	Yes	Doxy + Cipro + Strepto	No	150	0	No	No	No	Clinical + Labs+ Radiology	No		no	no	no	yes	no	no	no	no	no	no	no
68	yes	no		66	Male	No	No	No	Yes	No	8.7	294	111	30	58	110	166	2560	1280	Spine	Spondylodiscitis	spondylodiscitis		not ordered	not ordered	Positive	Doxy+Rifampicin	Yes	Doxy+ Rifa + Strepto	No	45	0	No	No	No	Clinical +Radiology	No		yes	no	no	yes	no	no	no	no	no	yes	no
69	yes	no		22	Male	No	No	No	No	No	7.45	219	134	50	68	47	46	20480	20480	Spine	Sacroilitis	sacrolitis		Positive	negative	Positive	Doxy +Ciprofloxacin	Yes	Doxy + Cipro + Strepto	No	90	0	No	No	No	clinical cure +lab	No		yes	no	no	yes	no	no	no	no	no	no	no
70	yes	no		67	Male	No	No	No	Yes	Yes	11.3	384	129	#NULL!	#NULL!	104	83	1280	12560	Spine	Spondylodiscitis			Positive	not ordered	Positive	Doxy +Ciprofloxacin	No		No	90	0	No	No	No	Clinical cure	No		yes	yes	no	yes	no	no	no	no	no	no	yes
71	yes	no		61	Male	No	No	No	No	No	1.08	240	109	13	16	19	10	2560	2560	Spine	Spondylodiscitis			negative	not ordered	Positive	Doxy+Rifampicin	No		No	120	0	No	No	No	Clinical +Radiology	No		no	no	no	yes	no	no	no	no	no	no	yes
72	no	yes	Abscess drainage	80	Male	No	No	No	Yes	No	4.6	224	142	13	13	34	13	160	320	Spine	Spondylodiscitis			not ordered	not ordered	negative	Doxy+Rifampicin	No		No	45	1	No	Yes	No	Clinical cure	No		yes	yes	no	yes	no	no	no	no	no	no	yes
73	yes	no		60	Male	No	No	No	No	Yes	8	242	131	35	51	41	86	10240	20480	Spine	Discitis			negative	not ordered	Positive	Doxy +Ciprofloxacin	Yes	Doxy + Cipro + Strepto	No	180	0	No	No	No	Clinical + Labs+ Radiology	No		yes	no	no	yes	no	no	no	no	no	no	no
74	yes	yes	Spinal instrumintation	73	Male	No	No	No	Yes	No	4.64	228	136	30	26	53	23	5120	5120	Spine	Discitis			negative	negative	Positive	Doxy +Ciprofloxacin	Yes	Doxy + Cipro + Strepto	No	300	0	No	No	No	clinical cure +lab	No		no	no	no	yes	no	no	no	no	no	no	no
75	yes	no		33	Male	No	No	No	No	No	9.8	312	146	21	28	25	11	160	160	Joint	Knee	knee		negative	Positive	negative	Doxy +Ciprofloxacin	Yes	Doxy + Cipro + Strepto	No	120	0	No	No	No	clinical cure +lab	No		no	yes	no	no	no	yes	no	no	no	no	no
76	no	no		20	Male	No	No	No	No	No	8.9	261	145	19	15	22	2	2560	10240	Joint	Knee			not ordered	not ordered	Positive	Doxy +Ciprofloxacin	Yes	Doxy + Cipro + Strepto	No	90	0	No	No	No	clinical cure +lab	No		no	no	no	no	no	yes	no	no	no	no	no
77	yes	no		54	Male	No	No	No	Yes	No	6.16	525	76	6	9	68	111	640	5120	Joint	Ankle	ankle		Positive	not ordered	Positive	Doxy+Rifampicin	Yes	Doxy+ Rifa + Strepto	No	42	0	No	No	No	Clinical cure	No		yes	no	no	no	no	no	yes	no	yes	no	no
78	yes	no		64	Male	No	No	No	No	Yes	6.89	195	134	16	11	58	7	2560	10240	Spine	Spondylodiscitis			not ordered	not ordered	Positive	Doxy+Rifampicin	Yes	Doxy+ Rifa + Strepto	No	210	0	No	No	No	Clinical + Labs+ Radiology	No		yes	no	no	yes	no	no	yes	no	no	no	no
79	yes	no		76	Male	No	No	No	Yes	No	7.9	370	104	32	35	93	83	2560	5120	Spine	Spondylodiscitis			negative	Positive	Positive	Doxy+Rifampicin	Yes	doxy+rifa+cipro+genta	No	60	1	Yes	No	No	Clinical cure	No		no	no	no	yes	no	no	no	yes	no	no	no
80	yes	no		32	Male	No	No	No	No	No	4	164	135	160	218	2	38	2560	2560	Spine	Sacroilitis	sacrolitis		negative	not ordered	Positive	Doxy + Streptomycin	No		No	42	0	No	No	No	Clinical cure	No		yes	no	no	yes	no	no	no	no	no	yes	no
81	yes	no		60	Male	No	No	No	No	No	6.8	238	138	23	28	96	170	640	1280	Spine	Spondylodiscitis			negative	negative	Positive	Doxy +Ciprofloxacin	Yes	Doxy + Cipro + Strepto	No	42	0	No	No	No	Clinical cure	No		no	no	no	yes	no	no	no	no	no	no	no
82	no	no		76	Male	No	No	No	Yes	Yes	4.5	64	106	43	17	64	13	1280	640	Joint	Ankle			Positive	not ordered	Positive	Doxy+Rifampicin	No		No	70	0	No	No	No	Clinical cure	No		yes	yes	no	no	no	no	no	no	yes	no	yes
[truncated: 5 more columns]
